# Supplementary material for: Genome-Wide Identification of the Peanut ASR Gene Family and Its Expression Analysis under Abiotic Stress
Source: Int J Mol Sci. 2024 Oct 13;25(20):11008. doi: 10.3390/ijms252011008 (PMC11507290; doi:10.3390/ijms252011008)
Supplement: Supplementary file 1 [file ijms-25-11008-s001.zip › Table S1.xlsx]

## Sheet: AhASR
Table S1: Protein Structure Analysis of ASRs in Peanut
Gene name	Alpha-helix （%）	Beta-turn （%）	Extended strand（%）	Random coil（%）	Secondary structure element distribution	Three-level structure
AhASR1	52.99	10.26	5.98	30.77	=DISPIMG("ID_9B89ACF074FB4697942713B5CD1877FC",1)	=DISPIMG("ID_496BC26236E645BBB3FCAF58B5DA0DF0",1)
AhASR2	31.75	7.11	12.32	48.82	=DISPIMG("ID_CD800126410A409FA76C7803D3CA3B9E",1)	=DISPIMG("ID_A14460EA8BB341D0AAD4268C737ABFB5",1)
AhASR3	52.63	9.65	12.28	25.44	=DISPIMG("ID_8CC37D2CD5774D62B495212FA257213B",1)	=DISPIMG("ID_09BF3F9B68F2488E9A60F72588FB905A",1)
AhASR4	55.56	9.4	8.55	26.5	=DISPIMG("ID_C265B8584FC64C0AA4F6FB1ADDDD981E",1)	=DISPIMG("ID_805AE20128664606A7393B12629ED149",1)
AhASR5	52.14	9.4	7.69	30.77	=DISPIMG("ID_D32DEB1D42E646EBBAAE6CA415A42137",1)	=DISPIMG("ID_3F3252692E3942C39193EB5822C78897",1)
AhASR6	30.49	6.73	13.45	49.33	=DISPIMG("ID_ACE21EC405164EF8B502A299FB944B50",1)	=DISPIMG("ID_5818375CD9D645EDB1DBED83FC85E565",1)
