# Supplementary material for: Genome-Wide Identification of the Peanut ASR Gene Family and Its Expression Analysis under Abiotic Stress
Source: Int J Mol Sci. 2024 Oct 13;25(20):11008. doi: 10.3390/ijms252011008 (PMC11507290; doi:10.3390/ijms252011008)
Supplement: Supplementary file 1 [file ijms-25-11008-s001.zip › Table S2.xlsx]

## Sheet: Sheet1
Table S2: Fluorescent quantitative PCR primers
Primer Name	Sequence	Use
AhASR1-F	GAAAAGCACCACAAGCACCTT	qRT-PCR
AhASR1-R	TGCTCCGGATCTTTCTTTGC	qRT-PCR
AhASR2-F	GGCGGTTACAACAAGACAGC	qRT-PCR
AhASR2-R	TACAAGGCATAGGCACCAGC	qRT-PCR
AhASR3-F	TGTCTGAGGAGAAGCACCAC	qRT-PCR
AhASR3-R	CTCATGCAAGGCATAGGCAC	qRT-PCR
AhASR4-F	GCTGGTGCTTATGCCTTGC	qRT-PCR
AhASR4-R	AAGGCAAATCCTCCGGCAC	qRT-PCR
AhASR5-F	CCGGAGCCGGATATGATTACA	qRT-PCR
AhASR5-R	AGCATAAGCACCAGCAGCTAT	qRT-PCR
AhASR6-F	CTCTGGCGGTGGCTATAACA	qRT-PCR
AhASR6-R	TAGCCACCAGACTCACCGTA	qRT-PCR
AhActin-F	CTGATGTCGCTGTGCTCTTGG	qRT-PCR
AhActin-R	CTGTTGAGGTTGGTGTAGGTAGG	qRT-PCR
