# Supplementary material for: Genome-Wide Identification of the Peanut ASR Gene Family and Its Expression Analysis under Abiotic Stress
Source: Int J Mol Sci. 2024 Oct 13;25(20):11008. doi: 10.3390/ijms252011008 (PMC11507290; doi:10.3390/ijms252011008)
Supplement: Supplementary file 1 [file ijms-25-11008-s001.zip › Table S4.xls]

## Sheet: TBtools.kaks.tab
Seq_1	Seq_2	Ka	Ks	Ka_Ks	EffectiveLen	AverageS-sites	AverageN-sites	cN	cS	pN	pS	Note
AH05G36360.1	AH15G37610.1	0.19313	0.306726	0.62965	318	59.5833	258.417	44	15	0.170268	0.251748
Seq_1	Seq_2	Ka	Ks	Ka_Ks	EffectiveLen	AverageS-sites	AverageN-sites	cN	cS	pN	pS	Note
AH09G32790.1	AH19G34990.1	0.00621551	0.027463	0.226323	633	148.333	484.667	3	4	0.00618982	0.0269663

## Sheet: Sheet1
Table S4. Ka/Ks values of AhASR gene pairs in peanut and soybean.
Seq_1	Seq_2	Ka	Ks	Ka_Ks	Mya
AH09G32790.1	Glyma.10G224300.1.Wm82.a2.v1	0.198702	0.745222	0.266634	16.287
AH09G32790.1	Glyma.16G166600.1.Wm82.a2.v1	0.202745	1.15925	0.174893	16.6184
AH09G32790.1	Glyma.20G167500.1.Wm82.a2.v1	0.214456	0.702593	0.305235	17.5784
AH15G37610.1	Glyma.20G167500.1.Wm82.a2.v1	0.101915	1.31839	0.0773027	8.35372
AH19G34990.1	Glyma.10G224300.1.Wm82.a2.v1	0.189438	0.726487	0.260758	15.5277
AH19G34990.1	Glyma.16G166600.1.Wm82.a2.v1	0.19811	1.08075	0.183308	16.2385
AH19G34990.1	Glyma.20G167500.1.Wm82.a2.v1	0.220714	0.73343	0.300934	18.0913
For each gene pair, the Ks value was translated into divergence time in millions of years based on a rate of 6.1×10-9 substitutions per site per year. The divergence time (T) was calculated as T=Ks/(2×6.1×10-9)×10-6 Mya
