# Supplementary material for: Genome-Wide Identification of the Peanut ASR Gene Family and Its Expression Analysis under Abiotic Stress
Source: Int J Mol Sci. 2024 Oct 13;25(20):11008. doi: 10.3390/ijms252011008 (PMC11507290; doi:10.3390/ijms252011008)
Supplement: Supplementary file 1 [file ijms-25-11008-s001.zip › Table S5.xls]

## Sheet: string_protein_annotations 
	Table S5. AhASRs protein interaction analysis.
#node	identifier	domain_summary_url	other_names_and_aliases
Ahy_A01g002963	3818.A0A445ERY5	Uncharacterized protein; Belongs to the BI1 family.	A0A445ERY5,A0A445ERY5_ARAHY,Ahy_A01g002963,Uncharacterized protein
Ahy_A02g005247	3818.A0A445E6I1	Ubiquitin-related modifier 1 homolog; Acts as a sulfur carrier required for 2-thiolation of mcm(5)S(2)U at tRNA wobble positions of cytosolic tRNA(Lys), tRNA(Glu) and tRNA(Gln). Serves as sulfur donor in tRNA 2-thiolation reaction by being thiocarboxylated (-COSH) at its C-terminus by MOCS3. The sulfur is then transferred to tRNA to form 2-thiolation of mcm(5)S(2)U. Also acts as a ubiquitin-like …	A0A445E6I1,A0A445E6I1_ARAHY,Ahy_A02g005247,Ubiquitin-related modifier 1 homolog
Ahy_A02g006125	3818.A0A445E9C6	Ubiquitin-related modifier 1 homolog; Acts as a sulfur carrier required for 2-thiolation of mcm(5)S(2)U at tRNA wobble positions of cytosolic tRNA(Lys), tRNA(Glu) and tRNA(Gln). Serves as sulfur donor in tRNA 2-thiolation reaction by being thiocarboxylated (-COSH) at its C-terminus by MOCS3. The sulfur is then transferred to tRNA to form 2-thiolation of mcm(5)S(2)U. Also acts as a ubiquitin-like …	A0A445E9C6,A0A445E9C6_ARAHY,Ahy_A02g006125,Ubiquitin-related modifier 1 homolog
Ahy_A03g012161	3818.A0A445DSR7	Uncharacterized protein.	A0A445DSR7,A0A445DSR7_ARAHY,Ahy_A03g012161,Ahy_B03g063705,Uncharacterized protein
Ahy_A03g014145	3818.A0A445DXB7	Glutaredoxin domain-containing protein.	A0A445DXB7,A0A445DXB7_ARAHY,Ahy_A03g014145,Glutaredoxin domain-containing protein
Ahy_A04g020179	3818.A0A445DH88	ParB domain-containing protein.	A0A445DH88,A0A445DH88_ARAHY,Ahy_A04g020179,ParB domain-containing protein
Ahy_A05g021821	3818.A0A445CYL9	Uncharacterized protein.	A0A445CYL9,A0A445CYL9_ARAHY,Ahy_A05g021821,Uncharacterized protein
Ahy_A05g021832	3818.A0A445CYK7	Uncharacterized protein.	A0A445CYK7,A0A445CYK7_ARAHY,Ahy_A05g021832,Uncharacterized protein
Ahy_A05g023200	3818.A0A445D2M1	Peroxiredoxin; Thiol-specific peroxidase that catalyzes the reduction of hydrogen peroxide and organic hydroperoxides to water and alcohols, respectively. Plays a role in cell protection against oxidative stress by detoxifying peroxides; Belongs to the peroxiredoxin family. Prx5 subfamily.	1.11.1.15,A0A445D2M1,A0A445D2M1_ARAHY,Ahy_A05g023200,Peroxiredoxin
Ahy_A09g041660	3818.A0A445BDG1	Uncharacterized protein.	A0A445BDG1,A0A445BDG1_ARAHY,Ahy_A09g041660,Uncharacterized protein
Ahy_A09g042194	3818.A0A445BF32	C2H2-type domain-containing protein.	A0A445BF32,A0A445BF32_ARAHY,Ahy_A09g042194,Ahy_B09g099985,C2H2-type domain-containing protein
Ahy_A10g048405	3818.A0A445B519	Uncharacterized protein.	A0A445B519,A0A445B519_ARAHY,Ahy_A10g048405,Uncharacterized protein
Ahy_B04g070774	3818.A0A444ZIX6	ParB domain-containing protein.	A0A444ZIX6,A0A444ZIX6_ARAHY,Ahy_B04g070774,ParB domain-containing protein
Ahy_B05g073818	3818.A0A444YXF7	Uncharacterized protein.	A0A444YXF7,A0A444YXF7_ARAHY,Ahy_B05g073818,Uncharacterized protein
Ahy_B05g074802	3818.Q06H32	Peroxiredoxin; Thiol-specific peroxidase that catalyzes the reduction of hydrogen peroxide and organic hydroperoxides to water and alcohols, respectively. Plays a role in cell protection against oxidative stress by detoxifying peroxides; Belongs to the peroxiredoxin family. Prx5 subfamily.	1.11.1.15,Ahy_B05g074802,Peroxiredoxin,Q06H32,Q06H32_ARAHY
Ahy_B09g099345	3818.A0A444XUG3	Uncharacterized protein.	A0A444XUG3,A0A444XUG3_ARAHY,Ahy_B09g099345,Uncharacterized protein
Ahy_B10g104479	3818.A0A444X5J9	Uncharacterized protein.	A0A444X5J9,A0A444X5J9_ARAHY,Ahy_B10g104479,Uncharacterized protein
